# Supplementary material for: Genotyping of Commercial European Cannabis Seeds Based on Multiple Mapped Marker Loci: A Comparative Study of Drug and Hemp Varieties
Source: Plants (Basel). 2025 Oct 2;14(19):3050. doi: 10.3390/plants14193050 (PMC12526286; doi:10.3390/plants14193050)
Supplement: Supplementary file 1 [file plants-14-03050-s001.zip]

Archive with 5 entries (4 files):
- Supplementary_Proof/
- Supplementary_Proof/Figure_S1_proof-edited.docx
- Supplementary_Proof/Figure_S2_proof-edited.docx
- Supplementary_Proof/Figure_S3_proof-edited.docx
- Supplementary_Proof/Supplementary_Tables_S1_S2_proof-edited.xlsx
