# Supplementary material for: Genotyping of Commercial European Cannabis Seeds Based on Multiple Mapped Marker Loci: A Comparative Study of Drug and Hemp Varieties
Source: Plants (Basel). 2025 Oct 2;14(19):3050. doi: 10.3390/plants14193050 (PMC12526286; doi:10.3390/plants14193050)
Supplement: Supplementary file 1 [file plants-14-03050-s001.zip › Supplementary_Proof/Supplementary_Tables_S1_S2_proof-edited.xlsx]

## Sheet: Table S1
	Table S1. Description of biological material reporting Cultivar/Variety ID, Origin, Cannabis Typology, main Characteristics, number of samples per variety/typology, and references are reported
	Cultivar/Variety ID	Origin	Cannabis Typology	Main characteristics	Number of Samples		Reference
	FIN	Finland	Fiber-type	Monoecious / Autoflowering	11	104	[30]
	NED	Netherlands	Fiber-type	Monoecious	13
	POL	Poland	Fiber-type	Monoecious	8
	FRA1	France	Fiber-type	Monoecious	10
	FRA2	France	Fiber-type	Monoecious	9
	FRA3	France	Fiber-type	Monoecious	3
	ITA1	Italy	Fiber-type	Dioecious	10
	ITA2	Italy	Fiber-type	Dioecious	9
	ITA3	Italy	Fiber-type	Dioecious	10
	HUN1	Hungary	Fiber-type	Dioecious	11
	HUN2	Hungary	Fiber-type	Dioecious	10
	CAD	Canada	Drug-type (THC/CBD)	Dioecious	10	10	[50]
	AFG	European seed distributors	Drug-type (THC)	Dioecious	13	171	Present study
	AMN	European seed distributors	Drug-type (THC)	Dioecious	9
	BAN	European seed distributors	Drug-type (THC)	Dioecious	10
	BLU	European seed distributors	Drug-type (THC)	Dioecious	9
	CHE	European seed distributors	Drug-type (THC)	Dioecious	7
	COO	European seed distributors	Drug-type (THC)	Dioecious	9
	DOS	European seed distributors	Drug-type (THC)	Dioecious	4
	ELP	European seed distributors	Drug-type (THC)	Dioecious	9
	GIR	European seed distributors	Drug-type (THC)	Dioecious	9
	GUS	European seed distributors	Drug-type (THC)	Dioecious	9
	HIN	European seed distributors	Drug-type (THC)	Dioecious / Autoflowering	9
	MAZ	European seed distributors	Drug-type (THC)	Dioecious	7
	NOR	European seed distributors	Drug-type (THC)	Dioecious / Autoflowering	7
	OGK	European seed distributors	Drug-type (THC)	Dioecious	9
	PAM	European seed distributors	Drug-type (THC)	Dioecious	8
	POW	European seed distributors	Drug-type (THC)	Dioecious	7
	ROY	European seed distributors	Drug-type (THC)	Dioecious	12
	SHO	European seed distributors	Drug-type (THC)	Dioecious	9
	SOU	European seed distributors	Drug-type (THC)	Dioecious	7
	SPE	European seed distributors	Drug-type (THC)	Dioecious	8

## Sheet: Table S2
	Table S2. Primers organization in the 4 multiplexes for SSR loci amplification. Name, expected size, multiplex number, anchor, annealing temperature (°C), Starting and Ending genomic coordinates (chromosome ID is indicated in the first number present in the name of the marker locus), motif sequence with expected number of repetitions, forward and reverse primers sequences are reported.
	Marker Name	Expected Size	Multiplex	Anchor	Annealing Temp (°C)	Start	End	Motif type	Forward Primer	Reverse Primer
	SSR_6-3	170-200	1	M13	55 °C	35,062,092	35,062,261	(AAT)10	ATCTCATTTTCCGTACCTGTT	CTAATTCTCAACTTAACCGCG
	SSR_2-2	245-330	1	M13	55 °C	27,019,093	27,019,345	(TGA)12	TAGTAGTAGTAGTGCCTGAGG	ACCTTAACAACACCACAACTA
	SSR_4-2	235-300	1	PAN1	55 °C	38,738,240	38,738,472	(AT)17	CAGAGTTTGGTCCTTTTCAAA	CACGGATTTTAAGCATTGGAT
	SSR_2-3	355-450	1	PAN1	55 °C	49,240,375	49,240,744	(GA)22	CTCCCTGCCATTAGACAAATA	CCAGGAGGTAATTTTCTGCTA
	SSR_8-2	175-225	1	PAN2	55 °C	13,924,026	13,924,199	(CT)21	CATCACACCAGGTACCAATAT	CATGAAACAACGTTGGGTTAT
	SSR_3-3	245-330	1	PAN3	55 °C	59,258,629	59,258,880	(AG)21	CAAAGAAAGCAGGCATTAGTT	CTCTCTGTGAATGTGATCTGT
	SSR_2-1	240-300	2	M13	55 °C	15,695,145	15,695,388	(AAT)11	GGCAGGAAAAATCTCAAACAT	ACATTGGAATTAGACAGAGCA
	SSR_X-1	350-450	2	M13	55 °C	12,090,959	12,091,352	(TC)40	TTGTCAAGGGAGCTTAGTTAG	ATGTGTATTTCTCGCCTGTTA
	SSR_4-1	235-320	2	PAN1	55 °C	3,414,697	3,414,947	(ATA)21	GTTGGTTATGTGTTAGGGTCT	GTTATGGACAAACAATGCATG
	SSR_5-2	250-320	2	PAN2	55 °C	34,558,385	34,558,643	(CT)32	TGGCTGAAAGTAAGAAAAGAC	TTATCGCTCAAAACACTCAAC
	SSR_6-1	200-275	2	PAN3	55 °C	3,764,859	3,765,058	(AT)17	ACTTCACATGAGATTGAGAACA	TCCTTTGGATTCATTAAGTTGT
	SSR_1-4	175-240	3	M13	55 °C	86,039,144	86,039,328	(TTA)17	TCAAGTTACGTAATCCCCAAA	CCTAAGCACAAGGTTAAATCAT
	SSR_3-1	300-350	3	M13	55 °C	12,247,530	12,247,829	(TC)32	TGATTTTGCGACCCTTTTATG	CTTTTGCAGGTACATCCAAAA
	SSR_8-4	275-370	3	PAN1	55 °C	50,925,135	50,925,396	(TC)22	TATGCATCCATTGTACCTGTT	TAATGTTTGTGTGTGTGCAAA
	SSR_7-3	240-330	3	PAN2	55 °C	51,776,452	51,776,692	(CT)22	ACTGTGAACTGTCCTTTTACA	AACAACCTGAAATCCGAAAAG
	SSR_X-3	280-345	3	PAN3	55 °C	71,305,129	71,305,410	(TC)41	ACAGTAGTTTTCAGGGTTGAA	TCACACCAATATCTATCAGCC
	SSR_9-4	105-160	4	PAN1	57 °C	58,895,568	58,895,670	(CT)16	TTTCCTGCTCACCTTAAACC	AACCTATATTGAGACGAACCG
	SSR_1-1	170-250	4	PAN1	57 °C	12,756,851	12,757,030	(TC)33	AAACTGACAGCTTAAGCATTC	TGGGCATGTACTCTATCACTA
	SSR_5-5	275-345	4	PAN2	57 °C	82,565,436	82,565,719	(GA)18	AGAGGAAGGAAAGAGAGCTAT	CACGAGGGAGCCTTATTAATA
	SSR_6-4	165-180	4	PAN3	57 °C	63,517,285	63,517,456	(CT)30	ACGAGACTTTACAGAGAACAA	AGATAGGGAAGAACACAACAC
